# Supplementary material for: Short-Wavelength Infrared Hyperspectral Imaging and Spectral Unmixing Techniques for Detection and Distribution of Pesticide Residues on Edible Perilla Leaves
Source: Foods. 2025 Aug 18;14(16):2864. doi: 10.3390/foods14162864 (PMC12385282; doi:10.3390/foods14162864)
Supplement: Supplementary file 1 [file foods-14-02864-s001.zip]

Archive with 1 entries (1 files):
- foods-3778506-supplementary.pdf
